# Supplementary material for: Bioinspired High-Strength Montmorillonite-Alginate Hybrid Film: The Effect of Different Divalent Metal Cation Crosslinking
Source: Polymers (Basel). 2022 Jun 16;14(12):2433. doi: 10.3390/polym14122433 (PMC9229400; doi:10.3390/polym14122433)
Supplement: Supplementary file 1 [file polymers-14-02433-s001.zip]

Archive with 1 entries (1 files):
- polymers-1742388-supplementary.pdf
